# Supplementary material for: Spherical Amides with C3 Symmetry: Improved Synthetic Approach and Structural/Optical Analysis
Source: Molecules. 2025 Feb 26;30(5):1074. doi: 10.3390/molecules30051074 (PMC11901929; doi:10.3390/molecules30051074)
Supplement: Supplementary file 1 [file molecules-30-01074-s001.zip]

Archive with 1 entries (1 files):
- molecules-3480880-supplementary.pdf
